# Supplementary material for: Hepatocellular carcinoma‐infiltrating γδ T cells are functionally defected and allogenic Vδ2+ γδ T cell can be a promising complement
Source: Clin Transl Med. 2022 Apr 7;12(4):e800. doi: 10.1002/ctm2.800 (PMC8989380; doi:10.1002/ctm2.800)
Supplement: Supplementary file 3 — Mateiral_S3A [file CTM2-12-e800-s003.xlsx]

## Sheet: sheet1
allmarkers.gene
